# Supplementary material for: Identification of Flavone Derivative Displaying a 4′-Aminophenoxy Moiety as Potential Selective Anticancer Agent in NSCLC Tumor Cells
Source: Molecules. 2023 Apr 5;28(7):3239. doi: 10.3390/molecules28073239 (PMC10096842; doi:10.3390/molecules28073239)
Supplement: Supplementary file 1 [file molecules-28-03239-s001.zip]

Archive with 1 entries (1 files):
- molecules-2306010-supplementary-latest.pdf
